# Supplementary material for: Relationship between stair ascent gait speed, bone density and gait characteristics of postmenopausal women
Source: PLoS One. 2023 Mar 22;18(3):e0283333. doi: 10.1371/journal.pone.0283333 (PMC10032478; doi:10.1371/journal.pone.0283333)
Supplement: S1 Data — (XLSX) [file pone.0283333.s001.xlsx]

## Sheet: Joint Power
Participant	T-score	Weight (N)	Mass (Kg)	Height (cm)	BMI	Speed	Age	H1	H2	H3	H4	K1	K2	K3	K4	A1S absorption	A3S generation
1	-0.8	615	62.6911	165	23.027	1.35	65	1.99693	-1.19563	0.60745	0.0191978	2.44347	0.934674	-0.306227	-0.306227	-0.435121	3.38105
2	-1.4	640	65.2396	164.5	24.109	1.29	69	2.05191	-0.19922	0.818812	0.0963583	1.88882	1.2471	-0.445302	-0.442594	-0.824759	2.35698
3	-1.4	550	56.0652	159	22.1768	1.26	68	2.08373	-0.496943	0.523068	0.258258	1.76141	0.935263	-0.250177	-0.384426	-0.856446	4.65192
4	-0.3	733	74.7197	172.5	25.1106	2.03	66	3.04329	-0.163475	1.06886	0.773505	2.45597	1.27292	-0.416725	-1.42989	-2.1233	2.82194
5	-0.5	763	77.7778	166	28.2254	1.32	68	1.48851	-0.704883	0.605097	0.268521	1.50412	1.13635	-0.24109	-0.524692	-0.459642	2.30791
6	-1.7	511	52.0897	160	20.3475	1.33	67	2.24284	-0.202952	0.622854	0.174604	1.56405	0.974318	-0.340544	-0.391518	-0.334823	3.29642
7	-1.6	613	62.4873	164	23.2329	1.26	68	2.14469	-1.98505	0.722089	0.167522	0.997287	1.66402	-0.654826	-0.876845	-0.555594	3.47453
8	-1.7	710	72.3751	157	29.3623	1.36	66	3.20386	-0.603922	1.20518	0.366324	1.75542	3.03929	-0.762279	-1.20449	-1.52041	4.34639
9	-1.6	559	56.9827	160	22.2589	1.39	68	1.76629	-0.578739	0.810231	0.73438	2.30698	1.86248	-0.593615	-0.108013	-0.351233	2.79114
10	-1.6	469	47.8084	155	19.8994	1.24	65	1.98629	-0.300168	0.93094	0.93094	2.66977	1.01137	-0.371166	-0.584628	-0.188663	1.99466
11	0.2	670	68.2977	160	26.6788	1.22	66	1.74305	-2.19677	0.781285	0.712892	1.18398	4.39929	-0.359957	-1.03668	-0.963543	3.68243
12	-0.8	740	75.4332	164	28.0463	1.34	66	2.96374	-0.842125	1.08817	0.615657	1.45971	1.45827	-0.527859	-1.05322	-0.414137	3.74467
13	-1.6	561	57.1865	151	25.0807	1.17	68	1.3308	-0.299186	0.726501	0.381926	2.15204	1.09469	-0.334786	-0.4032	-0.193159	2.59026
14	-1.8	684	69.7248	167	25.0008	1.24	67	2.99711	-0.815307	0.599303	0.264988	0.902408	0.9256	-0.217757	-0.416482	-0.342327	1.81846
15	-2.6	569	58.002	159	22.9429	1.18	65	1.60965	-0.187061	1.02931	0.105047	1.86832	1.57489	-0.361795	-0.543325	-0.168961	2.90322
16	-0.8	528	53.8226	160	21.0245	1.7	70	3.30456	-2.08648	0.707365	0.462089	1.13661	1.29549	-0.624665	-1.39605	-1.35221	2.37743
17	-2.8	555	56.5749	153	24.168	1.15	68	2.04529	-0.477283	0.826967	0.520465	2.20648	1.33226	-0.331196	-0.739667	-0.240118	4.05718
18	-1.8	676	68.9093	166	25.007	1.55	68	2.46712	-0.951433	0.800946	0.04461	1.72985	1.30158	-0.462823	-0.646901	-1.23793	3.64479
19	-1.1	700	71.3558	156	29.3211	1.12	68	1.63852	-0.230882	0.675634	0.258658	1.48278	0.605212	-0.216693	-0.303282	-0.36635	2.29171
20	-0.5	706	71.9674	164	26.7577	1.55	66	1.88411	-0.581403	0.571862	0.113972	1.46833	0.957115	-0.384555	-0.450116	-0.507519	2.5668
21	-2.1	510	51.9878	159	20.564	1.23	66	2.13638	-0.462509	0.454202	0.356168	1.76374	0.871484	-0.280968	-0.353045	-0.2571	1.91966
22	-1.6	533	54.3323	158	21.7643	1.41	67	3.30658	-0.348795	0.913314	0.387217	1.99899	1.21351	-0.500233	-0.662975	-0.391425	3.56899
23	-0.5	666	67.8899	166	24.6371	1.45	67	2.60446	-0.910135	0.921812	0.210744	2.12205	1.44353	-0.390997	-0.630862	-0.339674	2.51838
24	-2	561	57.1865	158	22.9076	1.19	66	1.87645	-0.133541	0.522506	0.305232	2.38327	1.09817	-0.243935	-0.562236	-0.619307	2.66791
25	-3	540	55.0459	160	21.5023	1.32	68	3.45051	-0.4678	0.859142	0.483134	1.38987	0.67272	-0.151061	-0.667833	-0.255155	2.7383
26	-1	562	57.2885	159	22.6607	1.26	67	1.59755	-0.903396	0.655544	0.362529	1.91362	1.10764	-0.309996	-0.513404	-0.529363	2.47101
27	-1.9	683	69.6228	159	27.5396	1.33	68	1.40346	-0.629945	0.505751	0.495335	1.50688	1.22997	-0.244768	-0.477579	-0.19726	2.21096
28	-0.5	659	67.1764	159	26.5719	1.16	69	1.22788	-0.25743	0.434644	0.280673	1.74051	0.549581	-0.127569	-0.293567	-0.886919	4.58165
29	-3	578	58.9195	166	21.3817	1.65	66	3.48074	-0.19002	0.60584	0.421753	1.60886	1.56635	-0.327599	-0.878656	-2.3675	2.57674
30	-1.8	658	67.0744	165	24.6371	1.59	69	2.09294	-0.431036	0.895254	0.180761	1.5209	1.04211	-0.426402	-0.785277	-0.474792	3.21023
31	-1.8	561	57.1865	158	22.9076	1.48	69	1.99673	-0.538851	1.08236	0.653768	2.27545	1.7398	-0.780829	-2.15982	-0.492008	4.07571
32	-0.4	646	65.8512	163.5	24.6336	1.24	66	1.5515	-0.202774	0.700585	0.319852	1.96645	0.815245	-0.258962	-0.47767	-0.32671	4.03276
33	-1.2	549	55.9633	162	21.3242	1.56	69	5.67227	-0.334518	1.3018	1.40903	2.48197	2.51206	-0.988814	-2.27831	-1.38815	5.97488
34	-2.5	526	53.6188	154	22.6087	1.57	65	2.15639	-0.740111	0.433699	0.25969	2.84996	1.01576	-0.200103	-0.602432	-1.14343	3.43778
35	-1.3	721	73.4964	158	29.441	1.47	68	1.45082	-0.449207	1.00735	0.48063	1.06426	1.05162	-0.496743	-1.05302	-0.275654	2.77611
36	-0.8	667	67.9918	152	29.4286	1.71	70	2.84312	-0.539615	1.25294	0.791571	2.04576	1.28726	-0.341362	-1.73847	-0.521536	3.3062
37	-2.4	771	78.5933	164	29.2212	1.65	69	2.18008	-1.13087	1.3808	1.94715	2.06488	2.25051	-1.3078	-2.04343	-1.77421	5.11689
38	0.9	750	76.4526	166	27.7444	1.47	66	2.46432	-0.0946773	1.0045	0.79571	1.31094	0.807859	-0.365607	-0.759481	-0.193028	3.61796
39	-1.5	586	59.735	163	22.483	1.66	66	1.98905	-0.136723	1.24862	0.552639	1.78388	1.24856	-0.496322	-1.2888	-1.38269	2.51299
40	-1.5	789	80.4281	169	28.1601	1.4	67	1.28807	-0.332796	0.886045	0.484904	2.18681	0.994126	-0.291319	-0.645329	-0.92756	3.57362
41	-1.9	509	51.8858	172	17.5385	1.65	67	2.8554	-0.435902	0.512357	1.08983	2.67577	1.30605	-0.393509	-0.740435	-1.07364	3.9394
42	-2.6	497	50.6626	165	18.6088	1.45	67	1.25071	-0.271604	0.555663	0.286044	2.51588	1.11979	-0.278725	-0.487176	-0.222919	3.26875
43	-2.2	680	69.317	163	26.0894	1.09	70	1.20589	-0.138362	0.611997	0.370702	1.09708	0.75653	-0.227156	-0.484077	-0.581893	2.88117
44	-1.3	641	65.3415	166.5	23.5701	1.41	66	1.88464	-0.205905	1.08127	0.169862	2.33985	1.99257	-0.379848	-0.487684	-0.688052	5.52747
45

## Sheet: Joint moments
Participant	T-score	Weight (N)	Mass (Kg)	Height (cm)	BMI	Speed	Age	Peak Hip Extensor Moment	Peak Hip Flexor Moment	Peak Hip Abductor Moment 1 (Early/Mid Stance)	Peak Hip Abductor Moment 2 (Late Stance)	Peak Hip Adductor Moment	Peak Hip Int Rot Moment	Peak Hip Ext Rot Moment	Peak Knee Extensor Moment	Peak Knee Flexor Moment	Peak Ankle PF Moment	Peak Ankle DF Moment	Total Hip Joint Moment
1	-0.8	615	62.6911	165	23.027	1.35	65	0.972942	-0.871785	0.295344	0.400053	-0.0537892	0.19343	-0.0376339	0.970803	-0.12495	1.48095	-0.016219	2.82498
2	-1.4	640	65.2396	164.5	24.109	1.29	69	0.665992	-0.257059	0.893319	0.818323	-0.099494	0.445727	-0.0309279	0.907085	-0.323799	1.12734	-0.021906	3.21084
3	-1.4	550	56.0652	159	22.1768	1.26	68	1.07856	-0.778512	0.288686	0.326462	-0.0620029	0.118849	-0.0185276	0.832808	-0.143131	1.44266	-0.0138156	2.6716
4	-0.3	733	74.7197	172.5	25.1106	2.03	66	1.06848	-0.228127	0.902473	0.596524	-0.209166	0.256345	-0.095928	1.01023	-0.382935	1.53099	-0.021166	3.35704
5	-0.5	763	77.7778	166	28.2254	1.32	68	0.742509	-0.578094	0.113409	0.205498	-0.0899296	0.043005	-0.0558178	0.74022	-0.157119	1.06572	-0.0178484	1.82826
6	-1.7	511	52.0897	160	20.3475	1.33	67	0.98618	-0.491624	0.475484	0.470467	-0.062352	0.144498	-0.031921	0.62121	-0.133261	1.29255	-0.0341086	2.66253
7	-1.6	613	62.4873	164	23.2329	1.26	68	0.995578	-0.91771	0.506044	0.434112	-0.113834	0.154937	-0.0595915	0.608035	-0.151271	1.36913	-0.0239745	3.18181
8	-1.7	710	72.3751	157	29.3623	1.36	66	1.10789	-0.575722	0.390897	0.46765	-0.186389	0.127317	-0.0860012	0.91325	-0.1734	1.36442	-0.0377058	2.94186
9	-1.6	559	56.9827	160	22.2589	1.39	68	1.00502	-0.925155	0.612968	0.533351	-0.0778329	0.127315	-0.0314904	1.05043	-0.31097	1.40715	-0.16645	3.31313
10	-1.6	469	47.8084	155	19.8994	1.24	65	0.99322	-0.437218	0.499272	0.443252	-0.0776583	0.215339	-0.0283604	0.9098	-0.139086	1.1573	-0.0446664	2.69432
11	0.2	670	68.2977	160	26.6788	1.22	66	0.999256	-0.943459	0.268173	0.279369	-0.0894926	0.0855004	-0.0576413	1.20789	-0.230009	1.31883	-0.0178262	2.72289
12	-0.8	740	75.4332	164	28.0463	1.34	66	1.20404	-0.623616	0.502668	0.644958	-0.198222	0.0636924	-0.0770636	0.64176	-0.206569	1.47466	-0.0188506	3.31426
13	-1.6	561	57.1865	151	25.0807	1.17	68	1.0326	-0.605755	0.645955	0.542734	-0.131729	0.249623	-0.0867928	1.00547	-0.15277	1.0879	-0.0255264	3.29519
14	-1.8	684	69.7248	167	25.0008	1.24	67	1.37525	-0.692531	0.397526	0.240107	-0.132631	0.0809117	-0.124862	0.531027	-0.151593	1.10057	-0.0140403	3.04382
15	-2.6	569	58.002	159	22.9429	1.18	65	1.01114	-0.433925	0.524394	0.560269	-0.117654	0.19071	-0.0602637	0.912512	-0.176749	1.30864	-0.0400642	2.89836
16	-0.8	528	53.8226	160	21.0245	1.7	70	1.03527	-0.899641	0.464244	0.38125	-0.343282	0.202043	-0.0557057	0.617777	-0.214361	1.2554	-0.0273032	3.38144
17	-2.8	555	56.5749	153	24.168	1.15	68	0.882413	-0.748737	0.479831	0.534512	-0.139671	0.197725	-0.0482032	0.862725	-0.16234	1.30953	-0.013071	3.03109
18	-1.8	676	68.9093	166	25.007	1.55	68	1.37703	-0.776656	0.19987	0.138558	-0.139833	0.0357622	-0.0853556	0.679033	-0.160023	1.16763	-0.0122422	2.75306
19	-1.1	700	71.3558	156	29.3211	1.12	68	0.903175	-0.31036	0.384117	0.270659	-0.128529	0.118568	-0.0509033	0.742543	-0.0924465	1.0604	-0.0324297	2.16631
20	-0.5	706	71.9674	164	26.7577	1.55	66	0.986527	-0.778686	0.511419	0.505979	-0.118278	0.10293	-0.0791668	0.670701	-0.146518	1.24183	-0.0179598	3.08299
21	-2.1	510	51.9878	159	20.564	1.23	66	1.03086	-0.560511	0.575544	0.54621	-0.199413	0.231347	-0.0525286	0.929623	-0.135184	1.24058	-0.0139022	3.19641
22	-1.6	533	54.3323	158	21.7643	1.41	67	1.32561	-0.450997	0.273681	0.305966	-0.110857	0.150696	-0.0368099	0.741949	-0.182648	1.47198	-0.08679	2.65462
23	-0.5	666	67.8899	166	24.6371	1.45	67	1.16874	-0.758382	0.43823	0.671304	-0.148359	0.164628	-0.090629	0.806521	-0.395707	1.26393	-0.019719	3.44027
24	-2	561	57.1865	158	22.9076	1.19	66	0.794587	-0.579726	0.429961	0.432587	-0.0685371	0.151571	-0.0868293	0.900491	-0.150607	1.41069	-0.0242828	2.5438
25	-3	540	55.0459	160	21.5023	1.32	68	1.28789	-0.329449	0.328686	0.257261	-0.0897255	0.135179	-0.035852	0.485562	-0.575755	1.20784	-0.199758	2.46405
26	-1	562	57.2885	159	22.6607	1.26	67	0.841593	-0.776745	0.580972	0.609309	-0.105313	0.235331	-0.0543335	1.02047	-0.0787322	1.25321	-0.0226155	3.2036
27	-1.9	683	69.6228	159	27.5396	1.33	68	0.913995	-0.298998	0.399066	0.378022	-0.0427748	0.171608	-0.0171888	1.08964	-0.208289	1.12364	-0.0988926	2.22165
28	-0.5	659	67.1764	159	26.5719	1.16	69	0.608392	-0.25837	0.819543	0.885503	-0.0853321	0.303931	-0.0339366	0.708904	-0.145734	1.57527	-0.0154938	2.99501
29	-3	578	58.9195	166	21.3817	1.65	66	0.956041	-0.179592	1.06943	0.687761	-0.122284	0.392233	-0.0368547	1.06826	-0.159387	1.05826	-0.01389	3.4442
30	-1.8	658	67.0744	165	24.6371	1.59	69	0.792225	-0.232986	0.801772	0.606621	-0.176418	0.220999	-0.120592	0.72878	-0.21938	1.37628	-0.019097	2.95161
31	-1.8	561	57.1865	158	22.9076	1.48	69	0.614328	-0.429427	0.44349	0.330119	-0.249815	0.19135	-0.0465802	0.796506	-0.351006	1.28332	-0.021513	2.30511
32	-0.4	646	65.8512	163.5	24.6336	1.24	66	0.736462	-0.235385	0.574364	0.424068	-0.0833921	0.179605	-0.0349964	0.771412	-0.206255	1.40269	-0.0183894	2.26827
33	-1.2	549	55.9633	162	21.3242	1.56	69	1.47686	-0.488911	1.24624	1.18643	-0.132297	0.253708	-0.0422191	0.928618	-0.184764	1.42107	-0.02253	4.82666
34	-2.5	526	53.6188	154	22.6087	1.57	65	0.659856	-0.552008	0.63341	0.648571	-0.148614	0.240078	-0.0887644	0.834475	-0.618269	1.56051	-0.0118246	2.9713
35	-1.3	721	73.4964	158	29.441	1.47	68	0.779856	-0.230334	0.524928	0.48374	-0.099197	0.153434	-0.0588051	0.578314	-0.125769	1.42054	-0.055978	2.33029
36	-0.8	667	67.9918	152	29.4286	1.71	70	0.846045	-0.270315	0.518169	0.493123	-0.159349	0.177807	-0.120587	0.950196	-0.5551	1.01777	-0.0159294	2.58539
37	-2.4	771	78.5933	164	29.2212	1.65	69	0.611989	-0.408481	0.662441	0.397207	-0.1218	0.216713	-0.0830085	1.00118	-0.136359	1.37023	-0.0227326	2.50164
38	0.9	750	76.4526	166	27.7444	1.47	66	1.15144	-0.284793	0.506377	0.484593	-0.151825	0.211292	-0.0587809	0.683003	-0.14127	1.26751	-0.0935634	2.8491
39	-1.5	586	59.735	163	22.483	1.66	66	0.574182	-0.292943	1.05085	0.825544	-0.149065	0.373939	-0.0935112	1.02156	-0.23273	1.1356	-0.0163698	3.36003
40	-1.5	789	80.4281	169	28.1601	1.4	67	0.703513	-0.206527	0.906386	0.845771	-0.140346	0.303222	-0.0577211	0.850581	-0.223105	1.53308	-0.0216588	3.16349
41	-1.9	509	51.8858	172	17.5385	1.65	67	0.733967	-0.18372	0.816419	0.454924	-0.0960697	0.272201	-0.0452766	1.18851	-0.471175	1.34278	-0.0183668	2.60258
42	-2.6	497	50.6626	165	18.6088	1.45	67	0.659282	-0.189845	0.702909	0.420496	-0.0784066	0.30768	-0.0482982	1.19321	-0.28376	1.4621	-0.0167165	2.40692
43	-2.2	680	69.317	163	26.0894	1.09	70	0.680328	-0.203091	0.611067	0.591618	-0.0630229	0.20423	-0.0574028	0.558632	-0.310205	1.28046	-0.0136158	2.41076
44	-1.3	641	65.3415	166.5	23.5701	1.41	66	0.792346	-0.267234	0.853023	0.816238	-0.136955	0.356934	-0.0466842	0.926183	-0.154412	1.66334	-0.0187316	3.26941
45

## Sheet: Kinematics
Participant	T-score	Weight (N)	Mass (Kg)	Height (cm)	BMI	Speed	Age	Peak Anterior Pelvic Tilt	Pelvic Obliquity Up (Stance)	Pelvic Obliquity Down (Swing)	Peak Hip Extension	Peak Hip Flexion (Swing)	Hip ROM	Peak Hip Adduction(Stance)	Peak Hip Abduction(Swing)	Hip Frontal ROM	Peak Knee Flexion (Loading Response)	Peak Knee Flexion (Swing)	Knee ROM	Peak Ankle DF (Terminal Stance)	Peak Ankle PF (Early Swing)	Ankle ROM
1	-0.8	615	62.6911	165	23.027	1.35	65	12.1514	7.0086	-6.37371	6.12425	66.0061	59.8818	3.22018	-8.68617	11.9063	74.3034	99.7593	80.9804	21.1302	-7.6113	28.7415
2	-1.4	640	65.2396	164.5	24.109	1.29	69	17.4304	5.92895	-5.20111	22.7851	83.9772	61.1921	13.4356	-1.21713	14.6527	71.7486	115.664	92.6757	19.2121	-14.0873	33.2994
3	-1.4	550	56.0652	159	22.1768	1.26	68	13.4926	6.55168	-6.36717	7.53971	67.121	59.5812	10.2546	-5.12794	15.3825	72.4318	105.314	86.0795	24.7858	-15.8775	40.6633
4	-0.3	733	74.7197	172.5	25.1106	2.03	66	12.2893	9.56926	-9.07627	7.02652	66.4486	59.4221	11.9726	-6.72358	18.6961	60.4666	103.058	89.7696	15.1207	-14.3551	29.4758
5	-0.5	763	77.7778	166	28.2254	1.32	68	10.3718	8.32343	-8.86632	3.04343	68.5275	65.4841	12.1989	-9.87039	22.0693	72.2093	102.596	89.9105	18.993	-20.6533	39.6463
6	-1.7	511	52.0897	160	20.3475	1.33	67	9.86624	6.28604	-6.38335	2.74507	72.6402	69.8951	16.7422	-1.95493	18.6972	77.735	116.527	105.958	20.3462	-15.1644	35.5107
7	-1.6	613	62.4873	164	23.2329	1.26	68	13.3511	6.6358	-6.04212	3.97861	77.6645	73.6859	16.3519	-6.47634	22.8283	74.0617	124.288	108.436	19.1505	-9.67476	28.8253
8	-1.7	710	72.3751	157	29.3623	1.36	66	3.31464	6.01237	-4.00974	0.0836718	65.7543	65.6707	13.6956	-0.305996	14.0016	63.939	117.23	101.676	13.3669	-26.3735	39.7404
9	-1.6	559	56.9827	160	22.2589	1.39	68	12.0868	5.81719	-5.88586	3.29418	73.7696	70.4754	9.80661	-5.24931	15.0559	76.9523	122.801	105.474	26.921	-24.3501	38.0374
10	-1.6	469	47.8084	155	19.8994	1.24	65	9.70711	6.95445	-7.57358	1.18679	67.7033	66.5165	13.1934	-4.9778	18.1712	73.2831	106.431	95.2107	22.891	-9.08682	31.9778
11	0.2	670	68.2977	160	26.6788	1.22	66	12.5843	8.10468	-8.27505	6.84928	79.5901	72.7408	14.1827	-7.18146	21.3642	75.3967	116.197	96.4635	20.5407	-17.9734	38.5142
12	-0.8	740	75.4332	164	28.0463	1.34	66	5.95009	8.64234	-5.77388	1.47569	70.0571	68.5814	12.7146	-6.69657	19.4112	68.9511	109.178	91.438	17.2465	-10.7639	28.0104
13	-1.6	561	57.1865	151	25.0807	1.17	68	4.67037	5.17967	-4.00508	-4.23354	62.3635	66.597	14.0148	-0.596015	14.6108	72.8811	107.134	91.5768	19.3445	-15.1647	34.5092
14	-1.8	684	69.7248	167	25.0008	1.24	67	13.6379	6.84677	-5.55802	6.53527	64.3991	57.8639	12.4941	-8.70245	21.1966	65.7381	105.562	93.2371	18.9914	-14.4739	32.9295
15	-2.6	569	58.002	159	22.9429	1.18	65	9.8023	6.59146	-6.59598	2.2105	76.2948	74.0843	13.7572	-4.94306	18.7003	68.612	113.064	100.164	19.2328	-13.39	33.9325
16	-0.8	528	53.8226	160	21.0245	1.7	70	5.16455	8.41686	-9.93762	-9.2708	59.0645	68.3353	11.1603	-6.8596	18.0199	63.4124	107.908	99.8426	18.8156	-16.2165	35.923
17	-2.8	555	56.5749	153	24.168	1.15	68	14.7306	6.58638	-6.39149	7.92069	77.8376	69.9169	15.398	-5.92057	21.3186	68.7712	113.69	102.984	15.0289	-22.4789	37.5078
18	-1.8	676	68.9093	166	25.007	1.55	68	7.0589	6.08712	-5.33328	-0.0684261	68.8944	68.9628	11.4319	-3.25437	14.6862	76.6129	112.759	95.9946	17.5492	-23.4774	41.0266
19	-1.1	700	71.3558	156	29.3211	1.12	68	7.0962	6.38674	-3.89897	5.2811	63.1791	58.1579	13.1351	-1.94728	15.0824	75.424	100.532	85.589	20.5815	-17.5755	38.1571
20	-0.5	706	71.9674	164	26.7577	1.55	66	18.2335	7.28936	-6.27532	8.1062	77.7566	69.6504	13.481	-1.85569	15.3367	75.8194	107.316	93.5522	21.7236	-15.5535	37.277
21	-2.1	510	51.9878	159	20.564	1.23	66	17.4042	6.8942	-5.34549	8.2582	74.3024	66.0442	13.4266	-1.67339	15.1	68.6047	103.594	89.7929	21.7016	-14.5354	36.237
22	-1.6	533	54.3323	158	21.7643	1.41	67	7.84265	7.54591	-7.18732	4.79095	70.3198	65.5288	8.51449	-6.74115	15.2556	67.4999	106.318	92.7901	12.1136	-5.40396	17.5176
23	-0.5	666	67.8899	166	24.6371	1.45	67	10.4923	6.17063	-5.65098	6.31436	70.9345	64.6202	16.052	-2.63511	18.6872	74.4293	102.016	82.6367	23.4188	-12.7737	36.1925
24	-2	561	57.1865	158	22.9076	1.19	66	6.6996	6.6464	-6.52982	-7.86107	64.637	72.4981	14.8844	-8.43318	23.3176	70.9766	105.766	107.698	20.8228	-17.5095	38.3323
25	-3	540	55.0459	160	21.5023	1.32	68	11.8612	5.21385	-5.78745	6.89303	79.7945	72.9015	12.8266	-4.59341	17.42	72.3027	110.393	96.0332	14.1945	-13.0311	27.2256
26	-1	562	57.2885	159	22.6607	1.26	67	1.88047	5.21027	-5.4402	-3.80757	62.6675	66.4751	14.776	-0.78403	15.56	77.274	109.956	93.7343	22.2614	-14.0968	36.3581
27	-1.9	683	69.6228	159	27.5396	1.33	68	20.4239	7.96285	-6.81147	14.47	77.9734	63.5034	11.6753	-4.83865	16.5139	61.4317	104.954	90.8184	16.292	-9.6679	25.9599
28	-0.5	659	67.1764	159	26.5719	1.16	69	18.6122	5.5141	-4.22815	12.3349	79.2657	66.9308	11.3401	-1.79025	13.1303	73.5879	104.455	90.4999	21.7916	-15.4216	37.2132
29	-3	578	58.9195	166	21.3817	1.65	66	3.53892	6.93982	-6.53945	1.5581	65.2622	63.7041	13.9969	-4.22902	18.2259	69.8427	109.34	91.6479	22.3638	-11.3851	33.7488
30	-1.8	658	67.0744	165	24.6371	1.59	69	12.7371	7.79235	-7.4372	10.0233	74.2791	64.2557	18.4589	-8.34996	26.8088	61.7162	105.199	91.2388	10.8576	-16.0013	26.8589
31	-1.8	561	57.1865	158	22.9076	1.48	69	14.5109	9.48867	-9.8885	11.8634	77.4409	65.5776	10.1438	-7.48224	17.6261	71.5614	123.98	107.487	19.0994	-17.5555	36.6549
32	-0.4	646	65.8512	163.5	24.6336	1.24	66	14.5446	5.80008	-6.17936	7.94773	72.8068	64.859	14.3491	-3.76358	18.1127	71.7089	102.981	93.9065	15.9041	-18.8676	34.7717
33	-1.2	549	55.9633	162	21.3242	1.56	69	7.20445	5.79681	-6.5843	4.34254	68.8437	64.5011	12.3832	-7.63418	20.0174	56.3156	110.596	101.414	18.9019	-20.002	38.9039
34	-2.5	526	53.6188	154	22.6087	1.57	65	3.90235	5.70697	-5.13734	-6.31378	64.9697	71.2835	14.0542	-2.25593	16.3101	80.4429	108.912	95.9166	19.4421	-18.5544	37.9965
35	-1.3	721	73.4964	158	29.441	1.47	68	16.2442	8.35507	-8.22884	10.6365	79.3646	68.728	13.3326	-9.57972	22.9123	58.4305	101.309	91.2488	10.1998	-21.6514	31.8511
36	-0.8	667	67.9918	152	29.4286	1.71	70	3.58904	6.1663	-5.46799	-2.19742	74.283	76.4804	15.6167	-3.55939	19.1761	67.0123	117.823	106.551	19.4616	-16.2431	35.7047
37	-2.4	771	78.5933	164	29.2212	1.65	69	12.9	5.24594	-4.04281	9.86837	69.2299	59.3615	14.6252	-2.01	16.6352	60.6196	110.499	93.6129	22.9378	-14.9878	37.9256
38	0.9	750	76.4526	166	27.7444	1.47	66	5.54832	9.33884	-9.95351	8.29697	66.5073	58.2104	10.2477	-7.16401	17.4117	63.5356	104.058	87.7534	11.3641	-21.2094	32.5734
39	-1.5	586	59.735	163	22.483	1.66	66	7.88507	5.96224	-6.24868	6.73776	71.0301	64.2923	17.5805	-4.29507	21.8755	71.2448	115.254	95.4167	19.1613	-13.1062	32.2675
40	-1.5	789	80.4281	169	28.1601	1.4	67	15.035	6.87084	-7.07795	6.73283	73.5624	66.8296	13.9084	1.1585	12.7499	72.7009	107.281	98.6867	17.7641	-15.1654	32.9295
41	-1.9	509	51.8858	172	17.5385	1.65	67	10.1711	6.75192	-6.07494	1.09772	59.6029	58.5052	16.0179	-3.11595	19.1338	66.1111	96.569	86.3321	17.0077	-22.4231	39.4308
42	-2.6	497	50.6626	165	18.6088	1.45	67	22.3785	4.25944	-4.43632	15.9463	79.7529	63.8066	15.7949	-6.81199	22.6069	71.9319	101.063	90.199	18.5695	-10.414	28.9836
43	-2.2	680	69.317	163	26.0894	1.09	70	19.0602	7.11329	-6.31576	10.7683	75.9947	65.2264	15.8722	-5.50205	21.3743	70.4089	107.656	93.638	19.7971	-18.487	38.2842
44	-1.3	641	65.3415	166.5	23.5701	1.41	66	14.8004	6.26595	-5.89114	11.9448	71.6637	60.9834	11.4568	-4.45668	15.9135	71.6461	97.6876	83.0177	15.5803	-22.7462	38.3266
45

## Sheet: GRF
Participant	T-score	Weight (N)	Mass (Kg)	Height (cm)	BMI	Speed	Age	Peak Anterior Force	Peak Posterior Force	Fz1	Fz2	Fz3	Load Rate	Decay Rate	Propulsion Impulse	Braking Impulse	Average of Stance Time (s)
1	-0.8	615	62.6911	165	23.027	0.59	65	0.0014526	-0.007551	1.03418	0.638715	1.28268	5.48639	12.3335	0.00135721	-0.000946381	0.65
2	-1.4	640	65.2396	164.5	24.109	0.7	69	0.0120044	-0.0558598	1.05429	0.644078	1.20248	6.38188	11.3228	0.00621769	-0.0187599	0.59
3	-1.4	550	56.0652	159	22.1768	0.56	68	0.0036208	-0.0054922	1.03101	0.669488	1.31768	3.90534	10.6479	0.00168771	-0.00156235	0.825
4	-0.3	733	74.7197	172.5	25.1106	0.75	66	0.0294562	-0.0443875	1.20723	0.645548	1.10713	7.8037	10.9455	0.00611724	-0.0267054	0.595
5	-0.5	763	77.7778	166	28.2254	0.64	68	-0.0009694	-0.0067392	0.848971	0.501773	1.00661	4.30512	8.22396	0.000915495	-0.000770088	0.68
6	-1.7	511	52.0897	160	20.3475	0.54	67	0.0041248	-0.0071368	0.994965	0.744737	1.28069	3.69944	11.2243	0.003774	-0.000672003	0.815
7	-1.6	613	62.4873	164	23.2329	0.62	68	0.0007005	-0.006971	0.992009	0.783393	1.27347	4.88675	10.1069	0.00182363	-0.000960242	0.7
8	-1.7	710	72.3751	157	29.3623	0.82	66	0.0017116	-0.0081532	1.1412	1.07193	1.39253	4.71082	9.77217	0.00038915	-0.00162593	0.475
9	-1.6	559	56.9827	160	22.2589	0.64	68	0.0027034	-0.0067832	1.06159	0.636743	1.32995	6.24467	13.0387	0.00137177	-0.00123937	0.68
10	-1.6	469	47.8084	155	19.8994	0.56	65	0.0053362	-0.0027338	1.02769	0.725801	1.11349	3.42908	7.23514	0.00149092	-0.00105747	0.81
11	0.2	670	68.2977	160	26.6788	0.68	66	0.0023594	-0.0065486	0.945599	0.847158	1.26636	3.86274	8.46496	0.00109013	-0.00139576	0.68
12	-0.8	740	75.4332	164	28.0463	0.65	66	0.001034	-0.0068858	0.977732	0.639844	1.41336	5.48671	11.2708	0.000974647	-0.00120613	0.66
13	-1.6	561	57.1865	151	25.0807	0.55	68	0.0032818	-0.0022146	1.00093	0.702902	1.2714	4.17056	9.93283	0.00197614	-0.00114639	0.8
14	-1.8	684	69.7248	167	25.0008	0.6	67	0.0004648	-0.0079074	1.06251	0.727957	1.16545	5.71549	9.58821	0.00108115	-0.00192577	0.715
15	-2.6	569	58.002	159	22.9429	0.59	65	0.001476	-0.006235	0.992466	0.776574	1.26246	3.89203	10.5205	0.00075392	-0.0014495	0.75
16	-0.8	528	53.8226	160	21.0245	0.81	70	0.0036116	-0.0083164	1.07909	0.875031	1.14758	7.05287	8.65446	0.000904249	-0.00109767	0.51
17	-2.8	555	56.5749	153	24.168	0.62	68	0.0025728	-0.0064502	0.964947	0.722955	1.37212	5.06933	10.8126	0.0011827	-0.00086945	0.705
18	-1.8	676	68.9093	166	25.007	0.65	68	0.0036462	-0.005363	1.02673	0.733796	1.25801	6.31836	12.0962	0.00126545	-0.00146204	0.65
19	-1.1	700	71.3558	156	29.3211	0.53	68	0.0038002	-0.0063682	0.958689	0.720483	1.18102	3.34038	9.00168	0.000937857	-0.000998129	0.82
20	-0.5	706	71.9674	164	26.7577	0.6	66	0.0010562	-0.0054618	0.984235	0.817237	1.07997	5.04736	7.19978	0.0019118	-0.000932361	0.75
21	-2.1	510	51.9878	159	20.564	0.5	66	0.0009326	-0.0052438	1.0975	0.734027	1.16428	3.81077	8.66282	0.00212481	-0.00221699	0.96
22	-1.6	533	54.3323	158	21.7643	0.69	67	0.0057382	-0.0071802	1.07421	0.512006	1.40424	6.55804	13.1115	0.00149159	-0.000747272	0.63
23	-0.5	666	67.8899	166	24.6371	0.71	67	0.0011986	-0.007569	1.0257	0.669088	1.27741	5.18031	11.8279	0.00200971	-0.000394498	0.6
24	-2	561	57.1865	158	22.9076	0.56	66	0.0019432	-0.0081894	1.04227	0.697139	1.30558	4.88641	8.69805	0.00275789	-0.000828426	0.79
25	-3	540	55.0459	160	21.5023	0.63	68	0.0052782	-0.0031532	0.942554	0.670818	1.29722	4.64312	10.901	0.00244228	-0.000630256	0.7
26	-1	562	57.2885	159	22.6607	0.57	67	0.00680217	-0.005062	1.04984	0.675732	1.324	4.71628	8.76532	0.0032202	-0.000651202	0.795
27	-1.9	683	69.6228	159	27.5396	0.58	68	0.0032872	-0.0079438	1.05843	0.817274	1.05345	4.67298	7.34367	0.00216063	-0.000480733	0.755
28	-0.5	659	67.1764	159	26.5719	0.51	69	0.0062194	-0.0534774	0.972206	0.731385	1.3654	3.26792	8.21293	0.0103438	-0.0131043	0.875
29	-3	578	58.9195	166	21.3817	0.77	66	0.0088908	-0.0844164	1.18718	1.06884	1.13462	13.4372	8.13345	0.00491976	-0.0215584	0.465
30	-1.8	658	67.0744	165	24.6371	0.7	69	0.0140154	-0.067651	1.02856	0.79385	1.2449	6.64874	12.3075	0.00518546	-0.0215312	0.595
31	-1.8	561	57.1865	158	22.9076	0.72	69	0.0238362	-0.0790656	0.969425	0.88146	1.3587	4.73468	10.5571	0.00546477	-0.0133615	0.585
32	-0.4	646	65.8512	163.5	24.6336	0.58	66	0.0274644	-0.048575	0.961633	0.689745	1.2996	3.41975	9.50003	0.0104431	-0.0112683	0.76
33	-1.2	549	55.9633	162	21.3242	0.93	69	0.028841	-0.116749	1.31044	0.993274	1.47034	6.76182	10.7481	0.00380354	-0.0179078	0.38
34	-2.5	526	53.6188	154	22.6087	0.7	65	0.0529776	-0.0609666	1.01881	0.490037	1.5195	6.41767	12.5942	0.013535	-0.0167148	0.635
35	-1.3	721	73.4964	158	29.441	0.66	68	0.020817	-0.0603734	1.01617	0.7121	1.24817	4.46079	9.80493	0.0060782	-0.0134705	0.67
36	-0.8	667	67.9918	152	29.4286	0.81	70	0.0271762	-0.0646116	1.05093	0.9049	1.159	6.3964	9.93995	0.00464464	-0.0162521	0.53
37	-2.4	771	78.5933	164	29.2212	0.92	69	0.0265606	-0.076082	1.12995	0.950033	1.21883	5.40388	8.74341	0.00301833	-0.0123217	0.41
38	0.9	750	76.4526	166	27.7444	0.64	66	0.0284484	-0.0603512	0.969028	0.690925	1.34379	4.51972	9.11664	0.00462133	-0.0166932	0.67
39	-1.5	586	59.735	163	22.483	0.7	66	-6.94e-05	-0.0822986	1.10708	0.816013	1.03809	6.58978	9.10604	0.00756271	-0.0212953	0.6
40	-1.5	789	80.4281	169	28.1601	0.52	67	0.03088	-0.0580484	0.988859	0.733543	1.25978	3.19399	8.13815	0.00803701	-0.0141503	0.86
41	-1.9	509	51.8858	172	17.5385	0.75	67	0.011765	-0.0533778	1.19192	0.614289	1.22196	8.93493	11.0886	0.000457265	-0.0135897	0.58
42	-2.6	497	50.6626	165	18.6088	0.56	67	0.0309064	-0.0263776	1.06473	0.713326	1.27699	5.03655	11.2759	0.00304545	-0.012816	0.755
43	-2.2	680	69.317	163	26.0894	0.5	70	0.0713478	-0.0396994	0.939206	0.834282	1.0856	2.71604	6.62757	0.00677215	-0.0172047	0.91
44	-1.3	641	65.3415	166.5	23.5701	0.62	66	0.0218548	-0.0516494	0.937919	0.662032	1.50577	4.06026	12.6536	0.00141147	-0.0201374	0.7
45

## Sheet: Temporal-spatial
Participant	T-score	Weight (N)	Mass (Kg)	Height (cm)	BMI	Speed	Age	Stride Wid (m)	Stride Len (m)	Cycle Time Computed (s)	Average Step Length (m)	Average Stance Time (s)	Average Swing Time (s)	Average Steps Per Minute (steps)	Double Limb Support Time (s)
1	-0.8	615	62.6911	165	23.027	1.35	65	0.107	0.716	1.21	0.358	0.65	0.555	100.565	0.1
2	-1.4	640	65.2396	164.5	24.109	1.29	69	0.066	0.706	1.04	0.3525	0.59	0.415	120.97	0.21
3	-1.4	550	56.0652	159	22.1768	1.26	68	0.093	0.747	1.33	0.373	0.825	0.515	89.89	0.3
4	-0.3	733	74.7197	172.5	25.1106	2.03	66	0.126	0.737	0.98	0.3705	0.595	0.395	124.28	0.19
5	-0.5	763	77.7778	166	28.2254	1.32	68	0.141	0.732	1.13	0.3655	0.68	0.455	105.64	0.22
6	-1.7	511	52.0897	160	20.3475	1.33	67	0.035	0.74	1.39	0.37	0.815	0.565	87.21	0.25
7	-1.6	613	62.4873	164	23.2329	1.26	68	0.132	0.728	1.16	0.364	0.7	0.48	102.495	0.2
8	-1.7	710	72.3751	157	29.3623	1.36	66	0.101	0.74	0.93	0.3735	0.475	0.425	133.965	0.08
9	-1.6	559	56.9827	160	22.2589	1.39	68	0.11	0.729	1.14	0.3645	0.68	0.455	105.44	0.22
10	-1.6	469	47.8084	155	19.8994	1.24	65	0.055	0.725	1.28	0.3625	0.81	0.485	92.325	0.31
11	0.2	670	68.2977	160	26.6788	1.22	66	0.149	0.759	1.1	0.3795	0.68	0.445	107.73	0.22
12	-0.8	740	75.4332	164	28.0463	1.34	66	0.103	0.711	1.06	0.355	0.66	0.43	111.065	0.2
13	-1.6	561	57.1865	151	25.0807	1.17	68	0.054	0.719	1.31	0.359	0.8	0.51	92.06	0.29
14	-1.8	684	69.7248	167	25.0008	1.24	67	0.11	0.722	1.21	0.363	0.715	0.49	99.465	0.23
15	-2.6	569	58.002	159	22.9429	1.18	65	0.089	0.717	1.19	0.3615	0.75	0.465	97.93	0.26
16	-0.8	528	53.8226	160	21.0245	1.7	70	0.074	0.735	0.9	0.3655	0.51	0.4	132.18	0.11
17	-2.8	555	56.5749	153	24.168	1.15	68	0.056	0.723	1.14	0.3615	0.705	0.455	104.035	0.22
18	-1.8	676	68.9093	166	25.007	1.55	68	0.083	0.72	1.12	0.3595	0.65	0.45	109.225	0.22
19	-1.1	700	71.3558	156	29.3211	1.12	68	0.071	0.712	1.35	0.3555	0.82	0.535	89.225	0.29
20	-0.5	706	71.9674	164	26.7577	1.55	66	0.093	0.761	1.28	0.3805	0.75	0.51	94.77	0.25
21	-1.6	619	63.0989	157	25.599	1.39	66	0.063	0.723	1.13	0.3615	0.66	0.445	107.385	0.24
22	-2.1	510	51.9878	159	20.564	1.23	67	0.063	0.751	1.45	0.3795	0.96	0.57	79.885	0.31
23	-1.6	533	54.3323	158	21.7643	1.41	67	0.063	0.722	1.06	0.355	0.63	0.42	115.125	0.21
24	-0.5	666	67.8899	166	24.6371	1.45	66	0.075	0.735	1.03	0.3675	0.6	0.425	116.7	0.17
25	-2	561	57.1865	158	22.9076	1.19	68	0.055	0.715	1.27	0.3585	0.79	0.485	94.09	0.31
26	-3	540	55.0459	160	21.5023	1.32	67	0.095	0.728	1.14	0.3675	0.7	0.455	101.83	0.23
27	-1	562	57.2885	159	22.6607	1.26	68	0.096	0.747	1.32	0.3805	0.795	0.515	92.32	0.29
28	-1.9	683	69.6228	159	27.5396	1.33	69	0.09	0.716	1.25	0.3575	0.755	0.48	97.195	0.29
29	-0.5	659	67.1764	159	26.5719	1.16	66	0.053	0.725	1.41	0.3625	0.875	0.54	84.905	0.33
30	-3	578	58.9195	166	21.3817	1.65	69	0.096	0.705	1.08	0.3525	0.465	0.45	133.86	0.19
31	-1.8	658	67.0744	165	24.6371	1.59	69	0.105	0.734	1.08	0.3685	0.595	0.45	115.105	0.18
32	-1.8	561	57.1865	158	22.9076	1.48	66	0.077	0.719	1.01	0.36	0.585	0.42	120.885	0.17
33	-0.4	646	65.8512	163.5	24.6336	1.24	69	0.078	0.724	1.26	0.362	0.76	0.495	95.565	0.27
34	-1.2	549	55.9633	162	21.3242	1.56	65	0.088	0.718	0.82	0.3585	0.38	0.4	155.72	0.02
35	-2.5	526	53.6188	154	22.6087	1.57	68	0.088	0.749	1.08	0.375	0.635	0.43	112.605	0.22
36	-1.3	721	73.4964	158	29.441	1.47	70	0.087	0.721	1.09	0.36	0.67	0.43	109.455	0.22
37	-0.8	667	67.9918	152	29.4286	1.71	69	0.081	0.723	0.88	0.3615	0.53	0.37	134.245	0.15
38	-2.4	771	78.5933	164	29.2212	1.65	66	0.117	0.737	0.88	0.3685	0.41	0.395	151.075	0.09
39	0.9	750	76.4526	166	27.7444	1.47	66	0.133	0.716	1.1	0.358	0.67	0.44	108.085	0.22
40	-1.5	586	59.735	163	22.483	1.66	67	0.111	0.72	1.03	0.36	0.6	0.43	116.55	0.17
41	-1.5	789	80.4281	169	28.1601	1.4	67	0.109	0.7	1.32	0.35	0.86	0.485	89.445	0.35
42	-1.9	509	51.8858	172	17.5385	1.65	67	0.082	0.736	0.98	0.3695	0.58	0.405	122.685	0.17
43	-2.6	497	50.6626	165	18.6088	1.45	70	0.067	0.706	1.25	0.3515	0.755	0.505	95.435	0.23
44	-2.2	680	69.317	163	26.0894	1.09	66	0.053	0.721	1.42	0.3615	0.91	0.53	83.22	0.35
45	-1.3	641	65.3415	166.5	23.5701	1.41	65.8493	0.065	0.725	1.17	0.3625	0.7	0.46	103.51	0.24
